# Supplementary material for: A 13CO2 Enrichment Experiment to Study the Synthesis Pathways of Polyunsaturated Fatty Acids of the Haptophyte Tisochrysis lutea
Source: Mar Drugs. 2021 Dec 24;20(1):22. doi: 10.3390/md20010022 (PMC8779623; doi:10.3390/md20010022)
Supplement: Supplementary file 1 [file marinedrugs-20-00022-s001.zip]

Archive with 2 entries (2 files):
- SUPPLEMENTARY  REMIZE et al- TablesS2S3S4.xlsx
- SUPPLEMENTARY FILES-REMIZE et al.pdf
